# Supplementary material for: N2FXm, a method for joint nuclear and cytoplasmic volume measurements, unravels the osmo-mechanical regulation of nuclear volume in mammalian cells
Source: Nat Commun. 2024 Feb 7;15:1070. doi: 10.1038/s41467-024-45168-4 (PMC10850064; doi:10.1038/s41467-024-45168-4)
Supplement: Supplementary file 6 — Source Data [file 41467_2024_45168_MOESM6_ESM.xlsx]

## Sheet: Fig1
Fig1.c: calibration curve					Fig1.d: single cell curves				Fig1.e: RPE1 mean cyto volume				Fig1.e: RPE1 mean nuc volume				Fig1.f: RPE1 mean N/C ratio
Height	intensity				Time	y	col		Time (min)	Mean Volume (µm3)	ERR		Time (min)	Mean Volume (µm3)	ERR		Time (min)	Mean Ratio	ERR
0.066	251.765				-460	1717.82	Cytoplasm		-550	2456.73	927.523		-550	450.424	152.574		-550	0.193286	0.0589964
0.194	368.026				-450	1779.39	Cytoplasm		-540	2440.22	899.858		-540	456.313	153.981		-540	0.197405	0.0611515
0.322	529.914				-440	1851.85	Cytoplasm		-530	2442.96	886.861		-530	460.274	152.04		-530	0.198499	0.0602188
0.45	708.704				-430	1881.49	Cytoplasm		-520	2414.07	891.748		-520	461.535	149.686		-520	0.201308	0.0608859
0.578	899.848				-420	1857.08	Cytoplasm		-510	2411.97	876.628		-510	463.337	149.559		-510	0.201999	0.0608527
0.706	1048.7				-410	1803.41	Cytoplasm		-500	2407.57	867.573		-500	465.665	151.755		-500	0.203322	0.0619489
0.834	1243.78				-400	1818.52	Cytoplasm		-490	2408.96	871.622		-490	465.77	155.298		-490	0.203194	0.0636379
0.962	1460.11				-390	1822.92	Cytoplasm		-480	2406.53	881.863		-480	464.72	158.227		-480	0.202395	0.0632149
1.09	1630.46				-380	1831.17	Cytoplasm		-470	2412.88	887.825		-470	467.447	156.716		-470	0.20313	0.0620341
1.218	1744.13				-370	1802.91	Cytoplasm		-460	2416.59	884.215		-460	470.364	155.703		-460	0.203912	0.0603773
1.346	1915.57				-360	1792.82	Cytoplasm		-450	2416.17	887.506		-450	472.568	155.153		-450	0.205237	0.0605048
1.474	2011.33				-350	1788.96	Cytoplasm		-440	2428.21	888.883		-440	475.148	152.506		-440	0.205893	0.0606944
1.602	2115.74				-340	1886.44	Cytoplasm		-430	2430.56	901.751		-430	478.725	149.629		-430	0.208536	0.0632378
1.73	2291.73				-330	1913.72	Cytoplasm		-420	2442.32	914.88		-420	478.79	148.79		-420	0.208654	0.0662954
1.858	2409.84				-320	1945.5	Cytoplasm		-410	2454.32	917.113		-410	482.976	148.774		-410	0.210299	0.0700003
1.986	2519.57				-310	1862.15	Cytoplasm		-400	2466.16	924.016		-400	484.441	148.848		-400	0.210894	0.0741783
2.114	2576.69				-300	1851.36	Cytoplasm		-390	2473.75	927.63		-390	485.516	150.608		-390	0.21129	0.0772088
2.242	2676.58				-290	1837.56	Cytoplasm		-380	2473.4	938.261		-380	486.863	151.08		-380	0.212288	0.0753758
2.37	2694.29				-280	1848.77	Cytoplasm		-370	2483.25	926.844		-370	490.569	152.65		-370	0.2122	0.0730404
2.499	2801.42				-270	1829.51	Cytoplasm		-360	2491.16	917.171		-360	493.706	153.355		-360	0.211858	0.0697662
2.627	2910.72				-260	1798.96	Cytoplasm		-350	2488.12	936.155		-350	494.52	154.202		-350	0.213159	0.0704697
					-250	1806.49	Cytoplasm		-340	2520.15	945.889		-340	500.051	153.924		-340	0.212397	0.0685823
Fig1.c: profiles					-240	1916.24	Cytoplasm		-330	2539.15	949.948		-330	504.187	153.521		-330	0.212414	0.0681741
position	gray	type			-230	1985.95	Cytoplasm		-320	2550.54	950.241		-320	507.46	152.948		-320	0.212583	0.0671581
0	0	h_scaled			-220	2003.75	Cytoplasm		-310	2542.24	937.681		-310	514.249	152.814		-310	0.215992	0.0679517
1.3155	0	h_scaled			-210	1923.32	Cytoplasm		-300	2559.73	943.035		-300	517.524	153.181		-300	0.215612	0.0668976
2.631	0	h_scaled			-200	1848.77	Cytoplasm		-290	2575.97	944.943		-290	521.171	154.595		-290	0.215373	0.06575
3.9465	0	h_scaled			-190	1831.33	Cytoplasm		-280	2589.54	948.297		-280	524.886	157.193		-280	0.215449	0.065494
5.262	0	h_scaled			-180	1857.5	Cytoplasm		-270	2596.06	941.47		-270	527.4	159.865		-270	0.215736	0.0656454
6.5774	0	h_scaled			-170	1931.12	Cytoplasm		-260	2614.48	933.169		-260	533.478	161.839		-260	0.216133	0.0649896
7.8929	0.0114	h_scaled			-160	1928.68	Cytoplasm		-250	2606.51	959.477		-250	533.166	164.21		-250	0.217218	0.0643534
9.2084	0.06712	h_scaled			-150	1898.12	Cytoplasm		-240	2627.83	971.039		-240	537.208	162.899		-240	0.217116	0.0641151
10.5239	0.1462	h_scaled			-140	1923.31	Cytoplasm		-230	2647.78	971.709		-230	547.046	164.932		-230	0.219431	0.0658437
11.8394	0.36373	h_scaled			-130	1998.72	Cytoplasm		-220	2660.12	971.903		-220	552.646	167.175		-220	0.220943	0.0686136
13.1549	0.66685	h_scaled			-120	2025.65	Cytoplasm		-210	2674.36	990.231		-210	556.633	167.79		-210	0.221648	0.0686324
14.4704	1.34081	h_scaled			-110	1986.12	Cytoplasm		-200	2684.7	1010.75		-200	558.65	168.535		-200	0.221559	0.0666222
15.7859	1.88389	h_scaled			-100	1945.25	Cytoplasm		-190	2697.29	1009.19		-190	561.37	167.538		-190	0.220807	0.0621138
17.1013	2.37393	h_scaled			-90	1982	Cytoplasm		-180	2703.65	994.733		-180	565.011	167.149		-180	0.220844	0.0597996
18.4168	3.0098	h_scaled			-80	2020.8	Cytoplasm		-170	2717.08	983.382		-170	569.343	167.59		-170	0.220848	0.0590743
19.7323	3.36781	h_scaled			-70	2054.19	Cytoplasm		-160	2737.28	996.755		-160	571.203	167.393		-160	0.220061	0.0587527
21.0478	3.5608	h_scaled			-60	2045.76	Cytoplasm		-150	2761.72	1011.46		-150	573.466	168.175		-150	0.21921	0.0589457
22.3633	3.66538	h_scaled			-50	2065.53	Cytoplasm		-140	2780.1	1015.4		-140	575.674	166.734		-140	0.218663	0.0582858
23.6788	3.72295	h_scaled			-40	2121.21	Cytoplasm		-130	2795.56	1005.86		-130	579.154	164.868		-130	0.218345	0.0573832
24.9943	3.75098	h_scaled			-30	2408.5	Cytoplasm		-120	2808.89	999.729		-120	581.908	162.56		-120	0.218008	0.0559698
26.3098	3.72344	h_scaled			-20	2675.33	Cytoplasm		-110	2825.99	994.066		-110	584.801	158.464		-110	0.217629	0.0548503
27.6253	3.63952	h_scaled			-10	2606.27	Cytoplasm		-100	2850.54	1004.44		-100	588.991	155.677		-100	0.217609	0.053715
28.9407	3.48616	h_scaled			0	2239.65	Cytoplasm		-90	2859.46	992.178		-90	590.056	151.007		-90	0.217543	0.0532912
30.2562	3.25016	h_scaled			10	1831.23	Cytoplasm		-80	2871.52	992.126		-80	587.07	148.893		-80	0.215688	0.0528291
31.5717	2.94449	h_scaled			20	1620.89	Cytoplasm		-70	2896.73	984.962		-70	573.66	146.671		-70	0.209326	0.0534167
32.8872	2.59134	h_scaled			30	1427.78	Cytoplasm		-60	2945.53	1004.26		-60	539.999	148.373		-60	0.194375	0.0523165
34.2027	2.23508	h_scaled			40	1223.71	Cytoplasm		-50	3011.96	1008.17		-50	486.082	159.3		-50	0.171299	0.0510335
35.5182	1.82342	h_scaled			50	1122.4	Cytoplasm		-40	3133.05	1030.59		-40	363.855	138.263		-40	0.126867	0.0502068
36.8337	1.52516	h_scaled			60	1085.61	Cytoplasm		-30	3296.62	1049.36		-30	230.092	100.96		-30	0.0782352	0.0368544
38.1492	1.16912	h_scaled			70	1157.7	Cytoplasm		-20	3456.15	1078.38		-20	121.309	75.3813		-20	0.0400222	0.0286017
39.4646	0.84432	h_scaled			80	1204.7	Cytoplasm		-10	3104.01	914.758		-10	71.9611	48.5416		-10	0.0238357	0.0177169
40.7801	0.4841	h_scaled			90	1170.61	Cytoplasm		0	2601.51	745.539		0	57.4953	35.6097		0	0.0225584	0.0157491
42.0956	0.22902	h_scaled			100	1088.03	Cytoplasm		10	2043.28	583.782		10	51.4316	31.2749		10	0.027022	0.0175871
43.4111	0.1063	h_scaled			110	1026.64	Cytoplasm		20	1878.06	554.869		20	78.9076	41.3564		20	0.0451032	0.023696
44.7266	0.05591	h_scaled			120	1052.44	Cytoplasm		30	1776.55	546.859		30	117.5	52.6545		30	0.0708134	0.0315355
46.0421	0.02628	h_scaled			130	1085.96	Cytoplasm		40	1690.84	536.006		40	154.044	61.6494		40	0.0965386	0.0397783
47.3576	0.00605	h_scaled			140	1102.94	Cytoplasm		50	1637.26	533.461		50	182.323	68.7123		50	0.118335	0.0468694
48.6731	0.00064	h_scaled			150	1106.73	Cytoplasm		60	1593.43	534.695		60	203.306	74.5658		60	0.135648	0.0513002
0	0.00647	h_cell_scaled			160	1061.98	Cytoplasm		70	1571.36	532.997		70	217.873	79.9396		70	0.147421	0.0556535
1.3155	0.0082	h_cell_scaled			170	1114.43	Cytoplasm		80	1559.01	532.773		80	227.842	86.5515		80	0.15526	0.0598513
2.631	0.00917	h_cell_scaled			180	1180.36	Cytoplasm		90	1551.53	530.73		90	233.784	91.4588		90	0.159705	0.0621279
3.9465	0.01157	h_cell_scaled			190	1211.6	Cytoplasm		100	1547.75	536.356		100	238.426	94.4459		100	0.163297	0.0640397
5.262	0.02013	h_cell_scaled			200	1185.03	Cytoplasm		110	1540.89	544.935		110	242.382	94.6846		110	0.166645	0.0639366
6.5774	0.02705	h_cell_scaled			210	1185.87	Cytoplasm		120	1534.26	562.706		120	243.775	92.9404		120	0.168944	0.0633277
7.8929	0.03937	h_cell_scaled			220	1262.49	Cytoplasm		130	1525.11	572.74		130	244.843	92.6807		130	0.170765	0.0636955
9.2084	0.0748	h_cell_scaled			230	1231.9	Cytoplasm		140	1520.17	582.554		140	246.787	93.8657		140	0.172799	0.0642097
10.5239	0.15728	h_cell_scaled			240	1186.43	Cytoplasm		150	1517.59	576.385		150	249.351	96.2166		150	0.173876	0.0635607
11.8394	0.40565	h_cell_scaled			250	1173.31	Cytoplasm		160	1511.62	571.137		160	251.547	98.4878		160	0.175488	0.0626666
13.1549	0.7961	h_cell_scaled			260	1258.65	Cytoplasm		170	1507.27	565.474		170	253.192	100.367		170	0.176857	0.0631542
14.4704	1.10618	h_cell_scaled			270	1317.34	Cytoplasm		180	1503.43	556.675		180	254.536	101.745		180	0.177987	0.0641092
15.7859	1.25644	h_cell_scaled			280	1305.89	Cytoplasm		190	1502.75	550.246		190	255.662	102.175		190	0.178467	0.0635724
17.1013	1.26908	h_cell_scaled			290	1302.3	Cytoplasm		200	1500.36	541.991		200	257.208	103.36		200	0.179302	0.0632036
18.4168	1.15898	h_cell_scaled			300	1285.4	Cytoplasm		210	1505.45	548.047		210	260.222	103.606		210	0.180651	0.0629252
19.7323	1.05314	h_cell_scaled			310	1301.95	Cytoplasm		220	1509.53	550.788		220	260.99	102.739		220	0.180855	0.0632735
21.0478	0.93899	h_cell_scaled			320	1249.2	Cytoplasm		230	1497.04	527.292		230	262.146	104.5		230	0.181641	0.0625116
22.3633	0.89236	h_cell_scaled			330	1265.64	Cytoplasm		240	1506.05	529.205		240	262.969	106.412		240	0.180978	0.0627844
23.6788	0.86983	h_cell_scaled			340	1254.17	Cytoplasm		250	1514.83	530.47		250	264.486	108.408		250	0.180874	0.0634382
24.9943	0.86756	h_cell_scaled			350	1299.7	Cytoplasm		260	1524.87	530.932		260	267.107	109.625		260	0.18199	0.0655106
26.3098	0.8716	h_cell_scaled			360	1318.53	Cytoplasm		270	1533.65	539.226		270	270.483	111.347		270	0.18384	0.06703
27.6253	0.94271	h_cell_scaled			370	1339.21	Cytoplasm		280	1543.33	548.85		280	272.651	112.958		280	0.184573	0.068053
28.9407	1.09003	h_cell_scaled			380	1326.94	Cytoplasm		290	1543.48	560.011		290	271.796	115.393		290	0.184111	0.0692539
30.2562	1.40416	h_cell_scaled			390	1308.54	Cytoplasm		300	1528.42	543.308		300	269.281	114.194		300	0.184019	0.0694446
31.5717	1.7401	h_cell_scaled			400	1324.9	Cytoplasm		310	1535.76	557.062		310	270.455	115.248		310	0.184087	0.0698689
32.8872	1.88862	h_cell_scaled			410	1383.46	Cytoplasm		320	1541.12	570.463		320	272.412	114.688		320	0.185282	0.0691663
34.2027	1.84269	h_cell_scaled			420	1428.1	Cytoplasm		330	1544.02	573.211		330	272.333	115.034		330	0.18504	0.0689021
35.5182	1.67087	h_cell_scaled			430	1459.4	Cytoplasm		340	1557.21	568.067		340	272.997	115.097		340	0.183621	0.0677992
36.8337	1.39364	h_cell_scaled			440	1479.58	Cytoplasm		350	1565.32	575.646		350	273.568	114.5		350	0.183261	0.0677632
38.1492	1.10484	h_cell_scaled			450	1505.18	Cytoplasm		360	1576.18	586.067		360	273.129	114.008		360	0.182034	0.0671246
39.4646	0.81113	h_cell_scaled			460	1478.57	Cytoplasm		370	1583.37	594.136		370	273.628	114.387		370	0.18161	0.0665947
40.7801	0.53501	h_cell_scaled			470	1537	Cytoplasm		380	1591.27	601.978		380	273.732	116.106		380	0.180931	0.0662907
42.0956	0.34284	h_cell_scaled			480	1515.12	Cytoplasm		390	1594.64	593.892		390	274.656	115.669		390	0.180463	0.0648353
43.4111	0.20399	h_cell_scaled			490	1559.87	Cytoplasm		400	1596.67	595.704		400	275.394	115.885		400	0.180584	0.0651573
44.7266	0.11642	h_cell_scaled			500	1518.94	Cytoplasm		410	1596.72	598.619		410	278.278	113.322		410	0.182424	0.0624248
46.0421	0.06386	h_cell_scaled			510	1544.98	Cytoplasm		420	1584.78	597.174		420	279.078	114.435		420	0.184091	0.0635191
47.3576	0.03991	h_cell_scaled			520	1558.23	Cytoplasm		430	1577.49	595.036		430	280.547	113.991		430	0.185802	0.0639083
48.6731	0.02644	h_cell_scaled			530	1543.22	Cytoplasm		440	1569.91	589.782		440	283.849	114.03		440	0.188824	0.0651253
					540	1533.17	Cytoplasm		450	1572.29	593.749		450	284.121	112.691		450	0.18932	0.0655019
					550	1460.86	Cytoplasm		460	1565.96	586.892		460	284.779	113.403		460	0.190608	0.0660952
					560	1422.93	Cytoplasm		470	1570.39	590.913		470	287.58	115.195		470	0.192236	0.067469
					570	1413.61	Cytoplasm		480	1571.37	588.595		480	288.801	116.895		480	0.192598	0.0673423
					580	1432.14	Cytoplasm		490	1589.57	578.931		490	291.201	117.988		490	0.191129	0.0672711
					590	1443.94	Cytoplasm		500	1597.43	571.342		500	293.201	119.354		500	0.190796	0.0666114
					600	1431.23	Cytoplasm		510	1592.74	573.634		510	297.957	119.828		510	0.194584	0.0670176
					610	1476.05	Cytoplasm		520	1588.29	579.511		520	299.64	121.679		520	0.196433	0.0680556
					620	1534.91	Cytoplasm		530	1607.32	597.105		530	304.527	128.669		530	0.19641	0.0698358
					630	1589.18	Cytoplasm		540	1617.65	606.832		540	304.589	131.052		540	0.194713	0.0683315
					640	1593.47	Cytoplasm		550	1631.84	621.947		550	307.968	133.464		550	0.195186	0.068233
					650	1566.71	Cytoplasm
					660	1584.09	Cytoplasm
					670	1608.04	Cytoplasm
					680	1599.53	Cytoplasm
					690	1526.8	Cytoplasm
					700	1491.26	Cytoplasm
					710	1486.53	Cytoplasm
					720	1497.43	Cytoplasm
					730	1442.34	Cytoplasm
					740	1445.55	Cytoplasm
					750	1458.66	Cytoplasm
					760	1496.78	Cytoplasm
					770	1480.15	Cytoplasm
					780	1421.45	Cytoplasm
					790	1439.71	Cytoplasm
					800	1488	Cytoplasm
					810	1583.08	Cytoplasm
					820	1618.58	Cytoplasm
					830	1648.7	Cytoplasm
					840	1684.9	Cytoplasm
					850	1728.97	Cytoplasm
					860	1747.05	Cytoplasm
					-460	1511.99	Nucleus
					-450	1518.66	Nucleus
					-440	1572.33	Nucleus
					-430	1569.05	Nucleus
					-420	1577.22	Nucleus
					-410	1578.9	Nucleus
					-400	1601.01	Nucleus
					-390	1648.94	Nucleus
					-380	1647.83	Nucleus
					-370	1640.45	Nucleus
					-360	1595.72	Nucleus
					-350	1596.13	Nucleus
					-340	1646.27	Nucleus
					-330	1710.49	Nucleus
					-320	1705.48	Nucleus
					-310	1623.54	Nucleus
					-300	1566.76	Nucleus
					-290	1582.17	Nucleus
					-280	1687.34	Nucleus
					-270	1749.29	Nucleus
					-260	1790.8	Nucleus
					-250	1757.17	Nucleus
					-240	1788.19	Nucleus
					-230	1793.59	Nucleus
					-220	1814.12	Nucleus
					-210	1788.35	Nucleus
					-200	1784.84	Nucleus
					-190	1828.37	Nucleus
					-180	1899.96	Nucleus
					-170	1938.1	Nucleus
					-160	1938.13	Nucleus
					-150	1968.23	Nucleus
					-140	2042.72	Nucleus
					-130	2116.84	Nucleus
					-120	2113.15	Nucleus
					-110	2098.21	Nucleus
					-100	2076.71	Nucleus
					-90	2101.16	Nucleus
					-80	2129.47	Nucleus
					-70	2196.44	Nucleus
					-60	2156.89	Nucleus
					-50	2078.32	Nucleus
					-40	1967.29	Nucleus
					-30	1447.89	Nucleus
					-20	939.519	Nucleus
					-10	358.948	Nucleus
					0	270.855	Nucleus
					10	209.912	Nucleus
					20	361.092	Nucleus
					30	527.893	Nucleus
					40	702.667	Nucleus
					50	771.493	Nucleus
					60	814.003	Nucleus
					70	879.336	Nucleus
					80	907.261	Nucleus
					90	928.315	Nucleus
					100	909.259	Nucleus
					110	900.079	Nucleus
					120	898.509	Nucleus
					130	901.044	Nucleus
					140	866.215	Nucleus
					150	845.431	Nucleus
					160	847.916	Nucleus
					170	914.944	Nucleus
					180	940.071	Nucleus
					190	915.764	Nucleus
					200	885.317	Nucleus
					210	877.739	Nucleus
					220	887.723	Nucleus
					230	861.433	Nucleus
					240	839.421	Nucleus
					250	846.557	Nucleus
					260	877.127	Nucleus
					270	899.796	Nucleus
					280	911.895	Nucleus
					290	903.959	Nucleus
					300	894.487	Nucleus
					310	873.856	Nucleus
					320	881.635	Nucleus
					330	893.603	Nucleus
					340	900.799	Nucleus
					350	874.049	Nucleus
					360	849.432	Nucleus
					370	838.824	Nucleus
					380	858.939	Nucleus
					390	895.295	Nucleus
					400	906.899	Nucleus
					410	915.532	Nucleus
					420	894.195	Nucleus
					430	931.419	Nucleus
					440	988.888	Nucleus
					450	1038.24	Nucleus
					460	1036.72	Nucleus
					470	995.888	Nucleus
					480	986.237	Nucleus
					490	984.093	Nucleus
					500	990.667	Nucleus
					510	998.124	Nucleus
					520	1025.45	Nucleus
					530	1047.57	Nucleus
					540	1077.36	Nucleus
					550	1094.97	Nucleus
					560	1100.13	Nucleus
					570	1098.86	Nucleus
					580	1079.79	Nucleus
					590	1078.03	Nucleus
					600	1054.29	Nucleus
					610	1040.74	Nucleus
					620	1000.19	Nucleus
					630	1001.16	Nucleus
					640	996.696	Nucleus
					650	1015.29	Nucleus
					660	1030.86	Nucleus
					670	1052.3	Nucleus
					680	1111.01	Nucleus
					690	1138.68	Nucleus
					700	1173.45	Nucleus
					710	1152	Nucleus
					720	1154.59	Nucleus
					730	1164.61	Nucleus
					740	1173.89	Nucleus
					750	1177.61	Nucleus
					760	1170.03	Nucleus
					770	1205.96	Nucleus
					780	1216.49	Nucleus
					790	1214.06	Nucleus
					800	1187.89	Nucleus
					810	1166.67	Nucleus
					820	1167.77	Nucleus
					830	1166.15	Nucleus
					840	1182.85	Nucleus
					850	1189.16	Nucleus
					860	1192.81	Nucleus

## Sheet: Fig2
Fig2.f: RPE1 cyto&nuc specific growth rate
Seq	CondAverage	CondAverage_err
1296.91	3.24645e-05	1.2081e-05	cyto
1602.08	3.22867e-05	1.16731e-05	cyto
1907.25	0.000103405	9.76717e-06	cyto
2212.42	0.000254954	1.18898e-05	cyto
2517.6	0.000318912	1.21031e-05	cyto
2822.77	0.000327564	1.07162e-05	cyto
3127.94	0.000256692	1.43032e-05	cyto
3433.11	0.000257414	1.24071e-05	cyto
3738.28	0.000284857	1.68968e-05	cyto
163.999	0.000521598	2.61584e-05	nuc
220.174	0.00045301	2.02963e-05	nuc
276.35	0.000431143	2.14562e-05	nuc
332.525	0.000444024	2.3373e-05	nuc
388.7	0.000524062	2.46597e-05	nuc
444.875	0.000393564	2.06754e-05	nuc
501.051	0.000346219	2.40187e-05	nuc
557.226	0.00026362	2.9422e-05	nuc
613.401	0.000253006	4.15199e-05	nuc

## Sheet: Fig3
Fig3.c: HS normalized cell and nuclear volumes						Fig3.h: detachment normalized cell and nuclear volumes						Fig3.m: spreading normalized cell and nuclear volumes
time	Cyto	cyto err	Nuc	Nuc err		time	Cyto	cyto err	Nuc	Nuc err		time	Cyto	cyto err	Cyto + iver	cyto err + iver	Nuc	Nuc err	Nuc + iver	Nuc err + iver
0	1	0	1	0		0	1	0	1	0		2	1	0	1	0	1	0	1	0
2	0.996489	0.0079001	0.995871	0.00385993		2	0.987954	0.0101325	1.03461	0.0269256		4	0.989706	0.00272775	0.991723	0.00364274	1.03375	0.0256616	1.00101	0.0207626
4	0.997259	0.0120422	0.99492	0.00916773		4	1.00331	0.0188556	1.09721	0.0522698		6	0.975656	0.00452274	0.98196	0.00698594	1.09047	0.048756	1.00881	0.0374559
6	0.820545	0.00995318	0.789975	0.0103896		6	1.05379	0.0192857	0.988353	0.0392899		8	0.96132	0.00594204	0.971808	0.0101183	1.15585	0.0562378	1.03638	0.0442359
8	0.631994	0.0126295	0.58804	0.0172876		8	1.11575	0.0260764	0.876309	0.037113		10	0.947575	0.00775702	0.963607	0.0126828	1.2202	0.0677351	1.06671	0.0553621
10	0.435563	0.0175939	0.395803	0.0256514		10	1.14841	0.0283943	0.730117	0.0354055		12	0.939635	0.00934255	0.95749	0.0144872	1.26005	0.0811558	1.09161	0.0659102
12	0.41888	0.0152792	0.414108	0.02178		12	1.15649	0.0271879	0.69825	0.0400766		14	0.931761	0.0105505	0.950599	0.0154759	1.29256	0.0933708	1.11351	0.0750677
14	0.410179	0.0141737	0.429018	0.0194439		14	1.15426	0.0273085	0.68811	0.0368818		16	0.923473	0.0115934	0.943319	0.0161093	1.3095	0.102639	1.12578	0.0833864
16	0.406428	0.0138087	0.432501	0.0186367		16	1.15036	0.0273273	0.676599	0.0345859		18	0.912305	0.0126019	0.936244	0.016369	1.3515	0.113233	1.11907	0.0846319
18	0.401268	0.0141745	0.432569	0.0199751		18	1.13876	0.0275053	0.672752	0.0376691		20	0.904873	0.0134474	0.93197	0.016931	1.37207	0.118977	1.10714	0.0893349
20	0.39807	0.0150241	0.431126	0.0208227		20	1.13127	0.0264289	0.664651	0.0374955		22	0.899012	0.0144911	0.92916	0.0174569	1.40136	0.125597	1.09666	0.0913512
22	0.397813	0.0160931	0.43234	0.0219672		22	1.12553	0.0269011	0.660683	0.0428827		24	0.89297	0.0152839	0.92811	0.018979	1.41329	0.126403	1.09585	0.0975683
24	0.398483	0.016625	0.429234	0.0227122		24	1.11665	0.0257638	0.635503	0.0440194		26	0.885492	0.0159107	0.924966	0.0196906	1.42746	0.12595	1.09725	0.0993224
						26	1.10539	0.0257203	0.603591	0.0444954		28	0.877662	0.0164104	0.921752	0.0202595	1.44767	0.1263	1.10152	0.099217
												30	0.872226	0.0167961	0.915159	0.0203739	1.45713	0.125271	1.12029	0.101411
												32	0.866583	0.0171888	0.910645	0.0207847	1.46973	0.123585	1.12957	0.0981031
												34	0.860879	0.0174451	0.905071	0.0214128	1.48101	0.121683	1.13622	0.0955984
												36	0.854945	0.0174792	0.89898	0.0217738	1.48866	0.119497	1.13018	0.0903465
												38	0.850271	0.0175739	0.89139	0.0223985	1.50485	0.12039	1.13421	0.0907339
												40	0.845837	0.0176418	0.881965	0.0230886	1.51843	0.122	1.13809	0.0935704
												42	0.841038	0.017609	0.876266	0.0239743	1.53035	0.123296	1.14209	0.0932827
												44	0.836655	0.0176108	0.870262	0.0245789	1.53612	0.124812	1.14839	0.0907289
												46	0.832936	0.0174681	0.867422	0.0252441	1.535	0.124197	1.14831	0.0841079
												48	0.830806	0.0177193	0.861776	0.026	1.54005	0.125005	1.14042	0.0735491
												50	0.82891	0.0177603	0.857112	0.0262381	1.53422	0.123166	1.12448	0.0634916
Fig3.d: HS normalized NC						Fig3.i: detachment normalized NC						52	0.828235	0.0177124	0.851893	0.0264587	1.52668	0.122118	1.11034	0.0579841
time	ratio	err				time	ratio	err				54	0.826614	0.0174062	0.848558	0.0263094	1.52842	0.122443	1.10779	0.0580064
0	1	0				0	1	0				56	0.824326	0.0171896	0.84542	0.0271193	1.53265	0.123016	1.10586	0.0598358
2	1.00049	0.00697687				2	1.04289	0.0253892				58	0.82186	0.01747	0.842296	0.0274932	1.54172	0.126157	1.10561	0.0606587
4	0.999498	0.00983699				4	1.08833	0.0529271				60	0.820585	0.0177742	0.838124	0.0280298	1.51927	0.126806	1.09581	0.0622875
6	0.964305	0.012464				6	0.958868	0.0411495				62	0.82222	0.0180952	0.834601	0.0280885	1.51307	0.12902	1.0848	0.063738
8	0.938309	0.0321353				8	0.826703	0.0379689				64	0.823226	0.0182372	0.834013	0.0285238	1.51428	0.129077	1.08003	0.0678702
10	0.942221	0.0697829				10	0.686384	0.0345917				66	0.82181	0.0183729	0.834188	0.0288313	1.52109	0.129659	1.07812	0.0750286
12	1.01987	0.0628921				12	0.655941	0.0399456				68	0.831863	0.0179156	0.83396	0.0289656	1.51377	0.137137	1.09086	0.0740641
14	1.07815	0.0598324				14	0.649471	0.0374021				70	0.831695	0.0178293	0.829255	0.0287803	1.5164	0.138518	1.10964	0.0728995
16	1.0973	0.0586496				16	0.642358	0.0360238				72	0.833585	0.0178066	0.822824	0.028315	1.51567	0.139988	1.13716	0.0672627
18	1.1155	0.0626405				18	0.646728	0.0406705				74	0.834304	0.0176514	0.818195	0.0279271	1.52247	0.140101	1.14733	0.0663172
20	1.12807	0.0669932				20	0.64361	0.0412041				76	0.834513	0.0178476	0.816109	0.0274889	1.52276	0.139691	1.14487	0.0650797
22	1.14036	0.0719407				22	0.643718	0.0467515				78	0.830833	0.0187167	0.816095	0.027591	1.48285	0.145842	1.13826	0.0648088
24	1.13295	0.0738134				24	0.625315	0.0477397				80	0.831026	0.0187249	0.813548	0.027726	1.48654	0.148772	1.13577	0.0648209
						26	0.601919	0.0486456
												Fig3.n: spreading normalized NC
												time	ratio	err	ratio + iver	err + iver
												2	1	0	1	0
												4	1.0457	0.0277371	1.00942	0.0207898
Fig3.e: HS FRET index						Fig3.j: detachment FRET index						6	1.12052	0.0538308	1.02714	0.0380983
time	tension	tension_err				time	tension	tension_err				8	1.20549	0.0625383	1.0654	0.0469973
0	1	0				0	1	0				10	1.29242	0.0776108	1.10545	0.0603858
3	0.991403	0.00547123				3	1.00272	0.0114187				12	1.35081	0.0954241	1.13793	0.0727021
6	1.00173	0.00708738				6	0.993824	0.0154617				14	1.39868	0.109416	1.1661	0.0817207
9	1.02786	0.0122052				9	0.994542	0.0156256				16	1.43276	0.12089	1.18533	0.0901139
12	1.01928	0.0104688				12	0.945749	0.0294584				18	1.49875	0.134529	1.18636	0.0913245
15	1.01883	0.0111615				15	0.843259	0.0916742				20	1.53638	0.141957	1.18041	0.0964709
18	1.01607	0.0124705				18	0.78901	0.061067				22	1.58231	0.150844	1.17405	0.0981766
21	1.02308	0.010348				21	0.769171	0.0602467				24	1.60853	0.153887	1.17657	0.104094
						24	0.754803	0.0605494				26	1.63974	0.156815	1.18252	0.104898
						27	0.740582	0.0634893				28	1.67977	0.161647	1.191	0.104777
												30	1.70169	0.163049	1.21702	0.107282
												32	1.7268	0.163292	1.23186	0.10503
												34	1.748	0.16245	1.24641	0.104507
												36	1.76563	0.161536	1.24842	0.101881
												38	1.78897	0.161653	1.26267	0.103823
												40	1.81256	0.163564	1.27968	0.108748
												42	1.83258	0.163573	1.29224	0.109309
												44	1.84906	0.166589	1.30789	0.108704
												46	1.85406	0.166196	1.31309	0.1034
												48	1.86428	0.167446	1.31507	0.09635
												50	1.85824	0.164071	1.30521	0.0888733
												52	1.84909	0.162457	1.29846	0.0859431
												54	1.8537	0.162613	1.29983	0.0854931
												56	1.86437	0.163999	1.30519	0.089016
												58	1.87933	0.167596	1.31075	0.0906165
												60	1.85289	0.167098	1.30923	0.0944004
												62	1.83835	0.167977	1.30266	0.095815
												64	1.83783	0.167413	1.30022	0.100298
												66	1.84865	0.168098	1.29902	0.1066
												68	1.8011	0.169468	1.31307	0.10529
												70	1.80509	0.171209	1.33835	0.104045
												72	1.80276	0.173539	1.37404	0.0975036
												74	1.80994	0.174122	1.3894	0.0955285
												76	1.81166	0.17458	1.38765	0.0922014
												78	1.77102	0.181729	1.37956	0.0911449
												80	1.77507	0.185849	1.38082	0.0911548
												Fig3.o: spreading FRET index
												time	tension	tension_err	tension + iver	tension_err + iver
												0	1	0	1	0
												10	1.00681	0.00590703	1.00893	0.00440914
												20	1.00997	0.00885326	1.01143	0.0087451
												30	1.01153	0.0129457	1.01659	0.0104688
												40	1.00944	0.0130433	1.02119	0.00970382
												50	1.01355	0.0108316	1.02355	0.00967437
												60	1.01528	0.0100113	1.02519	0.00722677
												70	1.01766	0.00858715	1.0258	0.00876033
												80	1.02055	0.00438191	1.0302	0.00651282
												90	1.03062	0.00842677	1.03148	0.00741719
												100	1.04259	0.0101211	1.0319	0.00876888
												110	1.04477	0.0142243	1.03085	0.0106146
												120	1.04334	0.012896	1.03921	0.00928985
												130	1.03788	0.011666	1.04539	0.00913472
												140	1.0358	0.0118888	1.05194	0.00894132
												150	1.03625	0.0102744	1.04547	0.0103728
												160	1.03809	0.00690197	1.04629	0.00902181
												170	1.04938	0.00627346	1.04668	0.00657449
												180	1.05633	0.00697819	1.04454	0.00723004
												190	1.06093	0.00870137	1.04218	0.00789643
												200	1.0513	0.0115086	1.04513	0.00949412
												210	1.06393	0.0143593	1.05579	0.00842077
												220	1.06145	0.0146793	1.05619	0.00656109
												230	1.06781	0.0132977	1.05802	0.00948042
												240	1.0604	0.0150603	1.05435	0.00816915
												250	1.06614	0.0151788	1.05962	0.00836677
												260	1.06368	0.0165824	1.06068	0.00799313
												270	1.05578	0.0189394	1.07186	0.00686564
												280	1.0582	0.0203087	1.0578	0.00634494
												290	1.08517	0.0163805	1.05707	0.00717412
												300	1.09501	0.0168147	1.05997	0.00712746

## Sheet: Fig4
Fig4.a:								Fig4.c:
nuc_vol	nuc_err	cyto_vol	cyto_err	type	type_2			mean_tension	SE_tension	mean_gfp	SE_gfp	type
1	0	1	0	spreading	tension			1.94094	0.0389255	8.03346	0.426191	ctrl
1.05456	0.04882	0.984669	0.00455251	spreading	tension			1.58736	0.057633	3.95891	0.324742	susp
1.13575	0.0879954	0.96872	0.00665589	spreading	tension			1.58607	0.0486608	4.86504	0.3222	ycomp
1.20299	0.0836492	0.952064	0.00831598	spreading	tension			1.51547	0.0504956	3.15389	0.183006	lat
1.25765	0.082923	0.938687	0.0109743	spreading	tension			1.88016	0.0619901	5.41495	0.509209	iv
1.30105	0.0890306	0.928217	0.0130963	spreading	tension
1.33706	0.0970837	0.920053	0.0147562	spreading	tension
1.3598	0.0999633	0.912022	0.0162481	spreading	tension
1.41748	0.109181	0.901988	0.0183837	spreading	tension
1.45459	0.115047	0.895834	0.0199668	spreading	tension
1.49529	0.125936	0.891872	0.0222021	spreading	tension
1.50387	0.126006	0.888549	0.023854	spreading	tension
1.5115	0.124503	0.884512	0.0252266	spreading	tension
1.53694	0.127089	0.878888	0.0260975	spreading	tension
1.55474	0.127343	0.874578	0.026424	spreading	tension
1.58016	0.128518	0.870271	0.0267616	spreading	tension
1.59135	0.130825	0.868337	0.0271514	spreading	tension
1.59072	0.134116	0.86734	0.0273685	spreading	tension
1.59934	0.135445	0.867316	0.027372	spreading	tension
1.6177	0.140414	0.864666	0.0273883	spreading	tension
1.63378	0.140673	0.859718	0.0270821	spreading	tension
1.63837	0.143203	0.853826	0.0272969	spreading	tension
1.63338	0.138723	0.849529	0.0271311	spreading	tension
1.63756	0.138974	0.848528	0.0275117	spreading	tension
1.63324	0.135347	0.848588	0.0274548	spreading	tension
1.62	0.132257	0.850453	0.0269626	spreading	tension
1.62665	0.133306	0.848906	0.0260001	spreading	tension
1.63184	0.136889	0.845828	0.0254957	spreading	tension
1.65366	0.14524	0.842362	0.0261237	spreading	tension
1.61151	0.146342	0.839799	0.0271612	spreading	tension
1.60603	0.151595	0.844066	0.027831	spreading	tension
1.60976	0.152954	0.844603	0.0279066	spreading	tension
1.62802	0.159152	0.842952	0.0280065	spreading	tension
1.60444	0.172222	0.857416	0.024551	spreading	tension
1.61198	0.177657	0.856433	0.0247018	spreading	tension
1.61032	0.180304	0.856507	0.0252448	spreading	tension
1.62332	0.184046	0.856776	0.0250937	spreading	tension
1.62755	0.185622	0.854872	0.0258015	spreading	tension
1.60276	0.20078	0.849561	0.0274389	spreading	tension
1.60656	0.207554	0.846228	0.0280442	spreading	tension
1	0	1	0	detachment	tension
1.03461	0.0188266	0.987954	0.00708473	detachment	tension
1.09721	0.0365474	1.00331	0.013184	detachment	tension
0.988353	0.0274717	1.05379	0.0134847	detachment	tension
0.876309	0.0259496	1.11575	0.0182327	detachment	tension
0.730117	0.0247557	1.14841	0.0198535	detachment	tension
0.69825	0.0280218	1.15649	0.01901	detachment	tension
0.68811	0.025788	1.15426	0.0190943	detachment	tension
0.676599	0.0241827	1.15036	0.0191074	detachment	tension
0.672752	0.0263384	1.13876	0.0192319	detachment	tension
0.664651	0.0262171	1.13127	0.0184792	detachment	tension
0.660683	0.0299838	1.12553	0.0188094	detachment	tension
0.635503	0.0307786	1.11665	0.0180142	detachment	tension
0.603591	0.0311115	1.10539	0.0179838	detachment	tension
1	0	1	0	osmo	osmo
0.995871	0.00270019	0.996489	0.00552646	osmo	osmo
0.99492	0.00641323	0.997259	0.00842404	osmo	osmo
0.789975	0.00726798	0.820545	0.00696269	osmo	osmo
0.58804	0.0120934	0.631994	0.00883489	osmo	osmo
0.395803	0.0179443	0.435563	0.0123077	osmo	osmo
0.414108	0.0152361	0.41888	0.0106884	osmo	osmo
0.429018	0.0136018	0.410179	0.00991515	osmo	osmo
0.432501	0.0130372	0.406428	0.00965979	osmo	osmo
0.432569	0.0139734	0.401268	0.00991565	osmo	osmo
0.431126	0.0145664	0.39807	0.01051	osmo	osmo
0.43234	0.015367	0.397813	0.0112579	osmo	osmo
0.429234	0.0158882	0.398483	0.0116299	osmo	osmo

## Sheet: SuppFig1
SuppFig1.j: DAAM, FXM vs geometrical volume measurements							SuppFig1.m:
expected_vol	measured_vol						MCF10-A
17.71	20.285						Time (min)	Cyto	Cyto-err	Nuc	Nuc-err	Ratio	Ratio-err
16.6004	11.849						-550	2071.03	713.467	495.873	170.487	0.249454	0.0770536
8.05427	7.105						-540	2096.8	724.454	504.522	175.002	0.251058	0.0771051
12.7436	17.363						-530	2118.38	738.422	506.226	175.026	0.249641	0.0740367
16.9331	16.058						-520	2230.96	826.333	453.525	290.275	0.228258	0.110289
43.3371	24.859						-510	2222.54	790.582	475.078	215.216	0.232902	0.0891218
22.334	26.041						-500	2212.49	760.642	496.98	169.304	0.238343	0.0713479
30.3246	40.567						-490	2203.07	740.771	513.187	153.829	0.242437	0.0594919
6.74328	6.444						-480	2215.04	738.333	521.874	150.305	0.24399	0.0559492
14.9144	17.628						-470	2231.47	747.315	528.804	153.432	0.245315	0.0573082
16.3967	18.204						-460	2246.44	761.588	532.231	155.92	0.245869	0.0603876
4.02142	4.802						-450	2260.42	778.639	538.049	157.192	0.247732	0.0624786
17.2701	17.977						-440	2273.75	792.997	541.485	156.137	0.248985	0.0646876
20.7982	29.027						-430	2278.28	799.656	543.471	156.134	0.250073	0.0669074
18.2745	22.527						-420	2287.46	798.731	545.672	152.58	0.250791	0.067042
55.339	60.577						-410	2286.86	799.726	548.253	149.852	0.252988	0.068445
49.7451	52.201						-400	2287.01	791.943	552.501	148.701	0.25507	0.0685362
27.4133	14.528						-390	2281.32	789.99	558.988	146.737	0.25872	0.0681914
							-380	2256.43	780.505	560.525	142.868	0.261026	0.0634728
							-370	2266.96	776.325	568.084	140.361	0.26253	0.0607813
							-360	2289.38	773.36	576.493	139.527	0.263317	0.059213
							-350	2324.37	779.078	584.511	142.668	0.262764	0.058701
							-340	2339.74	763.984	587.405	151.784	0.261462	0.0581128
							-330	2351.28	764.414	590.914	152.532	0.261821	0.0574586
							-320	2377.1	767.747	599.507	153.2	0.263534	0.0588512
							-310	2396.93	775.616	605.816	146.731	0.264974	0.0603793
							-300	2435.89	799.557	617.667	159.178	0.265636	0.0604358
							-290	2451.55	798.558	619.219	161.54	0.264386	0.0605061
							-280	2477.6	802.665	624.265	163.163	0.263791	0.0599951
							-270	2493.84	803.922	619.298	159.668	0.260647	0.0620646
							-260	2482.54	822.992	619.206	156.687	0.26416	0.0688081
							-250	2505.36	834.068	618.045	156.447	0.261795	0.0703996
							-240	2511.45	840.587	618.805	156.419	0.261852	0.0737547
							-230	2518.73	833.284	617.633	154.193	0.259594	0.0702379
							-220	2530.9	823.445	614.913	155.594	0.255911	0.0664263
							-210	2566.51	824.386	621.075	183.53	0.252982	0.067275
							-200	2578.15	824.642	621.662	184.668	0.251981	0.0671097
							-190	2585.59	824.746	625.513	181.713	0.252928	0.0651009
							-180	2589.76	827.757	628.674	180.591	0.253922	0.0655748
							-170	2601.85	833.832	631.934	177.715	0.254138	0.0635876
							-160	2617.49	844.433	636.614	174.51	0.254592	0.0613953
							-150	2635.25	854.818	641.779	171.877	0.255082	0.0600201
							-140	2651.49	864.282	646.11	174.086	0.255444	0.0605229
							-130	2656.52	872.435	646.637	173.789	0.255867	0.0624537
							-120	2659.78	877.272	642.799	171.918	0.254402	0.0630729
							-110	2678.73	883.744	638.58	164.132	0.251866	0.0642348
							-100	2704.31	890.601	632.105	159.117	0.247157	0.0644456
							-90	2735.78	909.403	628.53	155.231	0.24349	0.0652696
							-80	2762.74	925.803	626.627	151.469	0.241063	0.0657011
							-70	2795.81	965.137	615.407	150.558	0.236528	0.0703184
							-60	2860	1032.28	582.3	164.184	0.223114	0.0777826
							-50	2969.12	1109.73	526.766	189.974	0.199803	0.0845416
							-40	3174.69	1177.65	425.718	195.692	0.157905	0.0845829
							-30	3466.64	1194.46	294.772	149.333	0.103882	0.0628637
							-20	3752.55	1196.73	193.839	118.441	0.0618246	0.0450926
							-10	3273.57	988.177	119.206	91.2737	0.0391002	0.0347772
							0	2603.89	791.559	93.421	62.7398	0.0371133	0.0290082
							10	1818.07	608.36	70.8587	56.164	0.0420304	0.0331553
							20	1663.71	570.082	94.7547	59.7218	0.0622394	0.0402422
							30	1571.81	545.628	134.208	56.4746	0.0922125	0.0417992
							40	1538.27	537.503	172.498	59.7218	0.121758	0.0497405
							50	1518.4	538.779	202.934	64.6478	0.145447	0.0596233
							60	1501.88	533.577	229.171	72.5192	0.166214	0.0682543
							70	1475.46	529.343	252.072	77.6506	0.185211	0.0706395
							80	1453.58	534.011	267.279	88.4687	0.199007	0.0748862
							90	1438.97	535.956	274.897	91.0265	0.206346	0.0737832
							100	1422.33	538.614	278.529	93.6024	0.211524	0.074808
							110	1434.13	538.174	283.288	96.8592	0.212139	0.0735499
							120	1451.77	547.55	286.14	101.579	0.212289	0.0770396
							130	1456.45	557.121	287.44	106.141	0.213915	0.0815028
							140	1449.47	555.656	287.204	106.65	0.217341	0.0922971
							150	1447.54	550.777	286.865	108.027	0.218508	0.0987803
							160	1469.97	584.618	289.202	108.359	0.219104	0.10427
							170	1464.11	565.341	292.608	109.132	0.22051	0.101052
							180	1488.57	582.323	297.679	105.942	0.221278	0.0989263
							190	1513.99	591.213	303.199	105.263	0.221659	0.0968013
							200	1527.52	597.666	309.91	103.782	0.223557	0.0927314
							210	1542.78	592.954	312.718	101.278	0.221891	0.0854651
							220	1559.16	594.044	312.91	100.295	0.219215	0.082096
							230	1575.45	603.574	313.04	102.67	0.217979	0.0837573
							240	1589.21	613.729	319.579	105.418	0.220924	0.0862836
							250	1593.66	623.361	327.221	105.24	0.226263	0.090243
							260	1597.8	618.583	332.233	106.972	0.228794	0.0929747
							270	1613.16	618.072	331.248	108.603	0.225296	0.0869297
							280	1630.43	613.787	331.2	112.711	0.221337	0.0848402
							290	1631.92	612.485	332.758	113.509	0.219828	0.0847232
							300	1617.46	606.48	335.544	101.804	0.222914	0.0805478
							310	1617.88	623.162	336.19	91.6653	0.225298	0.0816106
							320	1638.53	631.634	334.615	92.5313	0.222304	0.0822945
							330	1655.21	629.131	337.317	98.167	0.221158	0.0829345
							340	1676.03	606.095	343.756	111.516	0.219542	0.08214
							350	1700.32	615.715	349.555	121.461	0.21921	0.0844555
							360	1709.68	620.133	355.054	129.396	0.220848	0.0853792
							370	1717.71	641.73	359.236	131.855	0.222117	0.0844707
							380	1711.26	639.57	365.997	128.769	0.226402	0.0798279
							390	1713.64	651.243	372.142	124.778	0.230339	0.0791401
							400	1733.16	676.404	377.514	120.262	0.232278	0.0794632
							410	1743.71	677.726	380.298	125.022	0.231563	0.0792156
							420	1751.57	676.384	383.702	127.137	0.231435	0.0773588
							430	1761.35	656.125	387.048	135.07	0.230075	0.0785657
							440	1782.15	661.451	386.556	142.503	0.227123	0.0860022
							450	1793.41	678.58	392.968	137.842	0.230064	0.0832661
							460	1805.64	694.292	394.411	144.795	0.230188	0.0891072
							470	1822.24	690.937	401.754	145.79	0.232392	0.0875382
							480	1831.88	693.201	407.705	146.037	0.235068	0.0866542
							490	1844.28	685.941	418.369	130.908	0.240986	0.0788639
							500	1842.47	689.048	418.385	125.286	0.241243	0.0748381
							510	1844.43	679.909	421.266	121.555	0.242353	0.0735561
							520	1855.2	679.847	421.24	125.172	0.24086	0.0735884
							530	1857.68	669.455	428.457	132.343	0.243647	0.0721089
							540	1880.91	668.886	439.425	137.543	0.2463	0.0707484
							550	1889.32	669.76	445.942	139.581	0.24871	0.0704754
							DCIS.com
							Time (min)	Cyto	Cyto-err	Nuc	Nuc-err	Ratio	Ratio-err
							-550	1622.74	362.983	478.615	89.274	0.306011	0.0751883
							-540	1595.91	387.294	484.504	83.7638	0.318549	0.0848199
							-530	1598.22	391.503	491.007	82.1157	0.324307	0.0934939
							-520	1597.49	398.635	495.351	81.893	0.329766	0.105198
							-510	1606.2	415.28	497.017	83.608	0.33186	0.120719
							-500	1620.07	425.209	495.054	82.3765	0.328371	0.120165
							-490	1635.33	432.543	495.904	79.9157	0.324867	0.112771
							-480	1665.03	444.747	499.282	77.5508	0.319622	0.100009
							-470	1676.06	433.871	501.527	79.7931	0.316921	0.0910119
							-460	1683	428.699	503.675	82.2159	0.315976	0.0878072
							-450	1697.05	428.713	503.755	83.591	0.313465	0.087481
							-440	1705.93	429.68	505.09	86.6398	0.313138	0.0903533
							-430	1712.88	417.663	503.823	93.6974	0.308678	0.0846251
							-420	1718.23	404.82	509.578	87.094	0.309764	0.0782814
							-410	1719.55	394.504	515.41	81.0463	0.311947	0.0724307
							-400	1721.05	394.19	520.541	79.5134	0.315033	0.0748811
							-390	1726.42	398.361	524.705	79.8845	0.316878	0.0765559
							-380	1735.3	400.326	527.57	80.7767	0.316962	0.0769374
							-370	1746.65	406.179	531.074	85.6084	0.317097	0.07708
							-360	1754.23	401.303	532.529	87.7647	0.316258	0.0761056
							-350	1772.92	404.232	534.545	86.7308	0.314798	0.0787525
							-340	1815.48	434.692	537.929	85.9888	0.310869	0.0811791
							-330	1817.71	417.792	538.904	86.3676	0.311055	0.0824832
							-320	1830.56	409.94	542.831	87.0944	0.310447	0.0804752
							-310	1839.59	412.042	547.822	88.0721	0.311766	0.0794267
							-300	1883.38	425.963	557.693	91.6809	0.309509	0.0767665
							-290	1876.18	413.017	559.112	90.2508	0.311081	0.0746444
							-280	1876.45	408.417	558.161	89.7478	0.31001	0.0733982
							-270	1879.15	410.247	564.742	90.6578	0.312563	0.0717243
							-260	1883.76	414.528	569.72	93.9867	0.31489	0.0751468
							-250	1899.26	417.596	574.378	96.9144	0.315332	0.0794459
							-240	1992.35	639.887	590.229	111.821	0.313231	0.0817051
							-230	1994.44	540.912	592.999	106.279	0.312507	0.0820033
							-220	1975.35	477.658	595.22	103.258	0.314898	0.0797764
							-210	1963.83	452.485	596.504	101.913	0.317135	0.0814063
							-200	1957.44	449.451	601.915	102.158	0.321294	0.0832255
							-190	1961.43	445.662	607.93	104.046	0.323903	0.0862387
							-180	1990.68	457.845	610.824	109.357	0.321619	0.0910703
							-170	2032.75	470.512	610.805	111.95	0.3151	0.0905578
							-160	2050.66	491.149	611.066	112.386	0.314602	0.0976089
							-150	2081.97	499.013	606.219	114.183	0.307328	0.0935363
							-140	2115.12	499.221	598.214	126.926	0.29872	0.0917425
							-130	2148.24	511.601	589.554	155.12	0.290674	0.0978351
							-120	2173.01	522.508	585.389	158.756	0.28569	0.094955
							-110	2188.03	523.545	586.364	160.4	0.284496	0.0952379
							-100	2198.18	525.63	586.079	175.981	0.281881	0.0950875
							-90	2219.76	523.911	586.608	188.225	0.277713	0.094193
							-80	2250	512.587	578.428	191.986	0.268551	0.0916961
							-70	2312.22	515.764	553.096	190.943	0.250334	0.0883713
							-60	2399.1	519.818	519.86	196.961	0.227754	0.0903465
							-50	2559.48	540.471	439.057	195.476	0.183718	0.0877403
							-40	2793.61	567.25	325.674	172.691	0.130282	0.0772709
							-30	3057.44	601.335	204.882	125.867	0.0760107	0.0523837
							-20	3240.61	636.125	126.988	78.6843	0.0436193	0.0337592
							-10	2729.99	534.909	74.7951	40.4625	0.0254823	0.0243532
							0	2080.59	419.031	37.624	40.6609	0.0127892	0.030149
							10	1401.34	302.596	19.8472	52.6785	0.0151154	0.0413931
							20	1294.33	280.56	57.1904	63.0822	0.0466207	0.0512295
							30	1242.65	273.343	123.139	64.6139	0.102852	0.0556299
							40	1204.02	270.932	181.9	68.1994	0.156871	0.0619164
							50	1164.14	270.792	221.088	72.3873	0.196757	0.0715701
							60	1139.18	269.308	243.606	76.023	0.222883	0.0831271
							70	1117.68	266.979	257.582	76.9598	0.240747	0.0889695
							80	1103.84	270.973	266.845	77.6301	0.253804	0.0941212
							90	1102.43	280.733	274.449	73.8885	0.261393	0.0889823
							100	1101.99	288.423	275.661	73.8549	0.262554	0.0848184
							110	1103.38	285.754	275.732	76.6185	0.26118	0.0796955
							120	1116.2	277.401	279.726	77.5894	0.260683	0.079651
							130	1112.67	277.143	280.404	79.3009	0.261973	0.0814267
							140	1106.18	284.796	281.831	83.1433	0.265711	0.0874569
							150	1106.39	293.921	283.081	85.4066	0.267124	0.0876388
							160	1110.98	304.03	287.772	88.6507	0.270895	0.0909559
							170	1121.74	314.257	294.711	91.6092	0.274577	0.0922761
							180	1125.81	319.314	297.496	95.4041	0.276346	0.0954751
							190	1131.72	319.522	297.65	97.3916	0.274128	0.093004
							200	1134.95	314.188	298.423	98.4594	0.272861	0.0905996
							210	1145.3	305.787	301.642	95.123	0.27097	0.0809559
							220	1150.08	305.393	303.739	94.1718	0.270984	0.077346
							230	1166.44	308.073	306.177	95.2513	0.268716	0.0744846
							240	1194.61	311.981	306.654	100.213	0.261754	0.0746665
							250	1211.43	319.419	308.11	102.284	0.25852	0.0741652
							260	1220.87	327.553	313.481	100.688	0.262194	0.0733728
							270	1226.54	334.375	318.166	98.3838	0.265426	0.0726067
							280	1231.67	348.432	325.794	97.7383	0.272943	0.0771102
							290	1232.59	358.475	329.602	95.4943	0.27801	0.0801797
							300	1259.75	357.652	341.063	89.686	0.285174	0.0871173
							310	1279.99	352.042	345.22	90.6425	0.283248	0.0875304
							320	1292.31	361.818	349.404	91.9943	0.286088	0.0948269
							330	1300.57	374.982	353.898	93.2534	0.289529	0.0975354
							340	1295.41	382.083	356.825	94.32	0.293454	0.0962459
							350	1318.92	393.082	365.62	94.6881	0.295373	0.0924527
							360	1329.67	395.733	373.034	96.122	0.297621	0.0869972
							370	1336.87	385.88	377.131	98.9902	0.297038	0.0829302
							380	1349.47	381.211	381.331	102.145	0.296136	0.0809424
							390	1349	367.391	380.674	103.246	0.293724	0.0771154
							400	1354.12	361.115	380.718	107.286	0.290942	0.0766759
							410	1359.31	360.168	386.175	107.449	0.292472	0.073889
							420	1375.26	361.96	389.971	109.816	0.291416	0.0748144
							430	1385.43	357.897	394.708	108.705	0.292615	0.0751515
							440	1396.09	357.17	399.39	106.67	0.293717	0.0746934
							450	1398.95	353.607	403.866	107.32	0.295559	0.0751246
							460	1398.89	357.653	406.605	110.434	0.296863	0.077444
							470	1398.63	357.629	407.299	114.582	0.296269	0.0799975
							480	1403.72	363.03	407.27	116.124	0.295229	0.0815346
							490	1412.8	370.42	408.845	114.323	0.295582	0.0815281
							500	1422.53	369.715	414.684	112.3	0.298511	0.0813364
							510	1431.65	364.897	419.899	112.66	0.299849	0.0789748
							520	1448.46	357.559	431.491	111.414	0.30404	0.0731065
							530	1461.87	361.305	434.695	112.041	0.303219	0.0667919
							540	1495.99	344.669	445.188	106.737	0.304403	0.0665975
							550	1512.16	350.563	445.702	109.339	0.301789	0.0675305
							MCF10-CA
							Time (min)	Cyto	Cyto-err	Nuc	Nuc-err	Ratio	Ratio-err
							-550	1881.9	785.503	487.426	158.743	0.301267	0.168527
							-540	1892.43	781.157	487.935	153.653	0.297558	0.160582
							-530	1885.54	780.722	491.131	154.233	0.297611	0.149948
							-520	1885.09	788.814	490.049	156.53	0.296126	0.14675
							-510	1869.29	783.783	493.37	156.882	0.301533	0.14935
							-500	1869.4	778.863	494.357	156.986	0.303168	0.153869
							-490	1869.97	779.72	497.477	156.175	0.305885	0.157575
							-480	1879.12	783.374	494.162	155.406	0.302587	0.15759
							-470	1884.88	786.324	495.43	155.909	0.302178	0.157193
							-460	1905.07	778.182	501.445	157.475	0.301106	0.155405
							-450	1912.07	775.554	503.511	157.096	0.300119	0.150424
							-440	1925.32	774.664	504.242	155.267	0.297574	0.143755
							-430	1939.32	764.193	503.227	155.26	0.293614	0.141378
							-420	1943.24	750.599	504.904	155.189	0.292825	0.142166
							-410	1955.83	721.747	501.657	157.67	0.287525	0.143489
							-400	1952.15	704.764	496.48	159.725	0.283836	0.14504
							-390	1942.36	710.125	496.742	162.305	0.286782	0.152103
							-380	1940.17	713.069	500.272	163.462	0.288033	0.148085
							-370	1952.47	709.032	502.632	163.893	0.285297	0.13746
							-360	1975.15	700.062	498.774	167.388	0.275728	0.120163
							-350	1985.2	699.38	498.701	169.634	0.274046	0.121694
							-340	2018.94	707.734	506.711	172.425	0.272294	0.113834
							-330	2011.14	710.897	512.906	174.394	0.278173	0.123198
							-320	2002.29	703.585	519.506	178.632	0.2845	0.13327
							-310	1999.32	701.745	519.625	172.268	0.286026	0.140206
							-300	2010.54	704.051	522.472	171.168	0.286182	0.139933
							-290	2009.28	704.367	523.783	169.402	0.287646	0.143319
							-280	2043.3	741.572	531.989	179.758	0.287795	0.147787
							-270	2041.04	738.429	533.043	177.108	0.289581	0.150466
							-260	2035.71	737.155	536.47	175.149	0.293398	0.154305
							-250	2061.39	763.88	543.42	175.435	0.294243	0.151007
							-240	2061.14	763.207	545.542	174.732	0.294839	0.149034
							-230	2073.57	756.983	546.646	174.705	0.291219	0.137336
							-220	2079.48	757.305	544.932	174.191	0.289881	0.136838
							-210	2084.51	761.304	543.718	176.387	0.288304	0.133268
							-200	2089.95	768.303	544.664	179.194	0.288943	0.13639
							-190	2110.46	765.952	552.441	181.71	0.287888	0.130422
							-180	2131.03	754.154	554.548	181.291	0.283675	0.120751
							-170	2125.53	759.953	552.593	181.84	0.283087	0.114197
							-160	2138.3	757.251	553.401	186.687	0.280681	0.109076
							-150	2166.2	781.783	557.857	191.044	0.280242	0.109721
							-140	2173.58	789.169	564.309	190.676	0.282885	0.110715
							-130	2188.32	794.52	568.936	188.062	0.283538	0.110602
							-120	2210.41	796.422	569.385	185.795	0.280986	0.108628
							-110	2221.93	792.099	569.069	190.665	0.278105	0.104629
							-100	2240.25	788.17	568.596	195.743	0.27366	0.0987726
							-90	2252.35	781.171	563.983	202.383	0.268362	0.0943014
							-80	2288.34	779.349	556.601	202.002	0.260105	0.0941798
							-70	2335.64	801.271	535.628	199.585	0.246786	0.0943574
							-60	2413.88	827.593	503.768	196.706	0.22722	0.0925377
							-50	2551.74	880.072	443.688	197.372	0.194987	0.0929179
							-40	2778.6	913.988	330.487	191.4	0.140363	0.08519
							-30	3012.65	936.365	212.493	154.33	0.0857186	0.0642945
							-20	3168.78	953.576	134.524	115.708	0.0495371	0.0482846
							-10	2694.92	816.196	88.6009	76.8087	0.0343217	0.037889
							0	2119.88	683.487	62.4338	51.3522	0.02764	0.0352735
							10	1506.23	524.377	27.0266	43.2406	0.0188548	0.03904
							20	1382.81	474.093	40.1371	61.3393	0.0324453	0.0534895
							30	1306.19	446.364	75.0702	78.7921	0.0641357	0.0662209
							40	1253.41	433.86	127.505	91.0532	0.110169	0.07527
							50	1225.55	418.871	171.992	98.4787	0.150511	0.0824297
							60	1203.54	419.927	199.385	98.4918	0.176959	0.0860384
							70	1203.89	445.024	212.654	95.4509	0.190338	0.0881995
							80	1191.21	456.034	221.781	98.1816	0.202213	0.0928854
							90	1183.93	449.883	223.956	102.122	0.206641	0.0998113
							100	1165.52	443.719	231.277	99.9384	0.216027	0.0989828
							110	1165.41	439.879	228.148	95.0689	0.211023	0.0904333
							120	1155.74	442.672	226.329	93.1753	0.212259	0.0916466
							130	1160.54	459.322	225.214	94.2484	0.212336	0.095558
							140	1147.91	436.66	221.417	88.0024	0.213188	0.100259
							150	1148.08	443.392	225.682	89.1037	0.217975	0.101032
							160	1157.83	454.198	227.305	87.1639	0.217569	0.100171
							170	1173.32	480.108	225.903	87.5791	0.212963	0.0952141
							180	1181.87	522.446	228.509	94.1937	0.216384	0.0995895
							190	1195.48	531.266	232.689	103	0.216779	0.102731
							200	1183.7	532.275	235.194	106.2	0.221286	0.105577
							210	1191.6	542.504	238.667	105.229	0.220329	0.0907261
							220	1132.94	390.419	248.773	93.4416	0.229884	0.0850709
							230	1154.51	410.708	252.66	102.143	0.228886	0.0879491
							240	1175.78	438.828	251.494	106.056	0.223905	0.0886703
							250	1186.86	433.647	259.749	95.3247	0.229542	0.0760717
							260	1216.08	431.923	267.73	94.0905	0.231729	0.0759689
							270	1219.96	425.935	271.421	95.5226	0.234481	0.0783871
							280	1234.3	431.705	276.771	100.935	0.236633	0.0850449
							290	1198.58	420.835	276.453	102.093	0.244061	0.0942294
							300	1177.26	400.726	277.537	100.947	0.247951	0.0915777
							310	1199.18	415.838	283.852	97.3482	0.250467	0.0862795
							320	1215.39	417.938	288.325	99.488	0.249089	0.0800733
							330	1223.7	446.572	290.475	100.722	0.251757	0.0882208
							340	1215.26	446.968	298.358	107.681	0.259174	0.0931444
							350	1222.11	452.668	303.819	112.33	0.263952	0.10115
							360	1212.58	448.592	310.059	113.928	0.272427	0.108133
							370	1239.36	442.395	309.354	115.222	0.260199	0.0841703
							380	1226.92	438.033	309.638	114.946	0.263084	0.084887
							390	1271.58	446.636	326.126	113.188	0.268956	0.0855771
							400	1304.95	465.528	333.258	109.311	0.272258	0.0861462
							410	1274.8	489.985	326.524	100.17	0.284302	0.107866
							420	1266.96	497.663	341.023	98.1575	0.300826	0.130429
							430	1280.42	497.408	343.844	105.138	0.304975	0.159135
							440	1326.94	511.426	359.286	96.7396	0.311298	0.155646
							450	1290.15	518.164	353.217	107.271	0.311751	0.146772
							460	1308.49	550.487	350.678	113.256	0.302527	0.133441
							470	1320.44	554.765	351.459	115.467	0.298951	0.126403
							480	1336.92	565.408	354.553	115.023	0.296326	0.121493
							490	1342.57	551.777	353.992	112.992	0.294354	0.121515
							500	1357.48	552.959	352.885	111.328	0.291183	0.121719
							510	1355.99	543.633	356.399	116.322	0.29257	0.11779
							520	1345.26	537.735	369.319	115.747	0.303797	0.111202
							530	1322.13	514.018	371.031	115.352	0.30807	0.109713
							540	1312.36	496.689	369.828	108.426	0.308881	0.111215
							550	1344.22	506.157	386.365	100.565	0.319099	0.119263
							MCF7
							Time (min)	Cyto	Cyto-err	Nuc	Nuc-err	Ratio	Ratio-err
							-550	2563.77	798.112	718.728	167.298	0.307336	0.121507
							-540	2543.99	791.282	702.262	177.933	0.303252	0.123902
							-530	2545.11	807.61	703.116	171.811	0.30337	0.118497
							-520	2469.1	855.019	699.409	171.849	0.319135	0.134848
							-510	2485.77	831.674	721.181	199.884	0.324142	0.13729
							-500	2485.71	786.879	711.952	208.051	0.31519	0.135474
							-490	2488.41	787.706	706.656	195.011	0.313911	0.135773
							-480	2482.34	787.936	703.324	186.966	0.313056	0.132089
							-470	2485.25	794.148	705.96	178.699	0.313261	0.127313
							-460	2449.57	799.182	700.589	189.948	0.314967	0.126695
							-450	2439.91	811.595	688.015	206.195	0.311288	0.128336
							-440	2442.48	809.803	679.852	225.612	0.306568	0.127551
							-430	2442.39	800.689	685.675	225.47	0.30754	0.125366
							-420	2426.27	787.764	694.414	222.434	0.310641	0.122853
							-410	2433.91	774.247	709.273	214.909	0.313994	0.122133
							-400	2446.68	757.462	716.837	209.134	0.314808	0.12126
							-390	2473.9	765.476	716.734	204.303	0.311278	0.117138
							-380	2462.32	750.716	730.041	197.676	0.318675	0.117663
							-370	2475.14	721.553	734.898	190.788	0.316371	0.10969
							-360	2469.03	692.759	734.428	191.639	0.314228	0.105035
							-350	2469.18	690.108	735.479	197.12	0.313045	0.102668
							-340	2472.52	683.852	738.847	201.722	0.313154	0.101433
							-330	2491	678.736	750.058	203.873	0.315816	0.102748
							-320	2509.41	677.095	756.688	201.071	0.316544	0.103452
							-310	2529.24	681.362	762.93	193.654	0.31725	0.10201
							-300	2531.59	683.909	769.433	194.5	0.319971	0.103056
							-290	2534.15	682.77	771.247	197.04	0.321008	0.105563
							-280	2530.84	679.064	770.854	196.335	0.320725	0.10346
							-270	2555	678.045	772.808	201.618	0.317653	0.102019
							-260	2562.11	671.405	775.616	201.217	0.317088	0.0992619
							-250	2580.22	657.617	779.258	201.323	0.315277	0.0968075
							-240	2614.92	679.911	784.989	205.669	0.313962	0.0969241
							-230	2643.89	687.611	792.957	211.604	0.313601	0.0985929
							-220	2661.66	695.966	797.972	215.067	0.313772	0.100881
							-210	2667.61	664.835	801.933	210.04	0.313941	0.100487
							-200	2671.87	644.64	803.808	211.299	0.313752	0.100145
							-190	2685.28	628.863	815.883	208.854	0.31593	0.0979296
							-180	2696.58	639.027	821.072	219.442	0.318504	0.103409
							-170	2717.11	655.01	833.743	223.356	0.322005	0.106776
							-160	2727.65	678.088	837.09	235.397	0.325397	0.117038
							-150	2756.6	686.47	840.376	238.982	0.324048	0.119976
							-140	2781.01	691.255	839.262	242.414	0.322182	0.123981
							-130	2824.11	689.851	838.19	243.915	0.316539	0.123771
							-120	2869.23	712.91	835.153	248.65	0.311866	0.126049
							-110	2927.5	744.511	821.829	266.807	0.302565	0.125867
							-100	2986.72	773.407	800.259	287.157	0.289611	0.126612
							-90	3070.52	755.499	758.175	306.624	0.265523	0.122703
							-80	3211.87	754.523	682.876	321.916	0.230458	0.114554
							-70	3424.24	785.124	564.983	341.974	0.182943	0.110697
							-60	3689.01	837.741	429.378	355.675	0.133696	0.108894
							-50	3948.3	863.225	300.261	337.56	0.0904469	0.103853
							-40	4157.24	861.495	205.606	273.639	0.0587466	0.0804642
							-30	4269.3	877.239	162.703	211.379	0.0443495	0.0584221
							-20	4307.19	874.285	155.651	161.835	0.040066	0.0406809
							-10	3573.92	731.739	124.175	115.429	0.0351007	0.0315097
							0	2801.59	577.644	91.8235	77.049	0.0329914	0.0263932
							10	1981.78	437.084	75.7969	47.5793	0.0410754	0.0285769
							20	1868.71	420.591	116.887	57.7041	0.0670671	0.0375286
							30	1779.09	412.136	168.663	70.2411	0.100522	0.0477562
							40	1717.14	410.611	218.525	80.6018	0.135576	0.0582834
							50	1670.92	422.177	265.439	92.1569	0.170649	0.0726616
							60	1622.97	419.648	299.391	99.3946	0.19873	0.0866035
							70	1613.5	454.677	331.698	116.489	0.223715	0.100383
							80	1610.04	470.729	349.964	125.262	0.238087	0.108838
							90	1543.33	438.894	361.315	123.849	0.254719	0.114095
							100	1536.14	421.747	364.395	117.823	0.257174	0.10958
							110	1518.19	415.941	366.318	117.749	0.261452	0.108754
							120	1508.07	423.551	367.746	121.23	0.265388	0.112793
							130	1482.32	416.596	369.714	124.548	0.273003	0.120758
							140	1469.23	418.325	372.812	124.517	0.277804	0.121918
							150	1453.53	417.737	368.098	124.641	0.277198	0.12419
							160	1439.44	431.676	362.2	126.371	0.275068	0.122727
							170	1432.53	434.447	358.597	124.985	0.275336	0.125565
							180	1456.59	434.725	354.255	123.665	0.268473	0.125234
							190	1458.12	450.261	360.365	117.561	0.274001	0.125459
							200	1467.36	458.718	358.529	118.419	0.269022	0.123108
							210	1459.37	435.833	358.972	118.129	0.269869	0.121215
							220	1454.95	432.091	360.848	113.417	0.269641	0.116247
							230	1440.88	442.283	369.551	103.384	0.279858	0.114023
							240	1436.55	467.185	371.789	105.148	0.284144	0.117222
							250	1458.22	460.015	373.015	109.208	0.2802	0.121101
							260	1427.54	439.03	379.091	109.609	0.288376	0.120918
							270	1391.67	420.991	378.361	107.699	0.296358	0.127188
							280	1408.22	413.978	385.029	113.916	0.296715	0.131312
							290	1402.17	422.963	389.422	119.859	0.299742	0.130695
							300	1395.08	419.103	392.808	118.617	0.301363	0.126433
							310	1391.67	413.687	394.72	120.697	0.304652	0.128777
							320	1400.86	416.892	399.287	119.495	0.309243	0.133723
							330	1414.99	410.118	398.949	121.921	0.306742	0.135834
							340	1438.62	423.973	397.095	119.932	0.297947	0.132173
							350	1431.01	423.386	399.039	124.332	0.300207	0.132568
							360	1434.09	408.823	401.473	127.848	0.299137	0.127744
							370	1441.48	410.82	402.65	132.123	0.298379	0.128725
							380	1446.65	404.798	406.694	134.808	0.298575	0.124073
							390	1469.18	420.569	393.387	134.077	0.281578	0.103324
							400	1483.17	419.197	392.829	135.399	0.278086	0.101861
							410	1486.12	419.142	390.865	131.496	0.277515	0.104403
							420	1487.6	423.318	394.053	128.788	0.280971	0.108824
							430	1474.05	426.235	397.877	128.748	0.28767	0.111869
							440	1492.99	445.119	401.291	131.916	0.287473	0.113643
							450	1483.2	449.404	406.537	131.541	0.293095	0.113476
							460	1480.47	455.636	411.437	131.523	0.297452	0.117215
							470	1505.42	472.122	412.707	144.176	0.294333	0.121963
							480	1510.36	377.179	428.281	130.779	0.302537	0.121552
							490	1518.79	388.404	427.379	134.679	0.301231	0.130381
							500	1484.68	380.155	427.5	135.968	0.308579	0.136771
							510	1463.53	366.806	426.628	145.721	0.309213	0.135403
							520	1499.31	385.906	451.086	132.386	0.322286	0.128703
							530	1514.72	385.343	449.973	135.954	0.317602	0.127033
							540	1517.58	395.599	443.575	143.091	0.312805	0.131349
							550	1504.29	395.987	446.516	140.245	0.313327	0.120809

## Sheet: SuppFig2
SuppFig2.c: cyto&nuc specific growth rate
MCF10CA
Seq	CondAverage	CondAverage_err
1032.7	-9.32358e-06	1.79268e-05	cyto
1328.2	5.73875e-05	1.57789e-05	cyto
1623.7	8.65462e-05	1.88199e-05	cyto
1919.2	0.00027717	1.47811e-05	cyto
2214.7	0.000263461	9.88605e-06	cyto
2510.2	0.00031291	1.10459e-05	cyto
2805.7	0.000325788	1.24396e-05	cyto
3101.2	0.000418468	1.93509e-05	cyto
3396.7	0.000318876	2.3625e-05	cyto
182.763	0.00100458	5.46683e-05	nuc
238.869	0.000539639	3.67767e-05	nuc
294.975	0.0006298	4.44968e-05	nuc
351.08	0.000559255	4.43236e-05	nuc
407.186	0.000419134	4.12511e-05	nuc
463.292	0.000290952	4.29361e-05	nuc
519.398	4.15154e-05	3.28182e-05	nuc
575.504	0.000110778	3.02808e-05	nuc
631.61	0.000131363	3.53179e-05	nuc
MCF10-A
Seq	CondAverage	CondAverage_err
1371.49	0.000340256	1.40272e-05	cyto
1692.48	0.000369143	1.31661e-05	cyto
2013.47	0.000563318	1.21364e-05	cyto
2334.46	0.000477862	1.15199e-05	cyto
2655.46	0.000551919	9.94281e-06	cyto
2976.45	0.000409942	1.29182e-05	cyto
3297.44	0.000429587	1.27723e-05	cyto
3618.43	0.000480762	2.2977e-05	cyto
3939.42	0.000428569	2.62128e-05	cyto
237.449	0.0010834	3.23464e-05	nuc
295.054	0.000908265	2.74177e-05	nuc
352.658	0.000811114	2.81782e-05	nuc
410.263	0.00104945	3.56735e-05	nuc
467.868	0.000531671	3.11644e-05	nuc
525.472	0.000460453	3.37451e-05	nuc
583.077	0.000421619	3.27006e-05	nuc
640.682	0.000256282	3.74026e-05	nuc
698.287	0.00022602	3.36587e-05	nuc
MCF7
Seq	CondAverage	CondAverage_err
1544.77	-7.27634e-05	1.68164e-05	cyto
1890.33	4.11877e-05	1.61393e-05	cyto
2235.88	0.000146741	2.38881e-05	cyto
2581.44	0.000202864	3.10046e-05	cyto
2926.99	0.000320431	1.87429e-05	cyto
3272.55	0.000405475	1.5861e-05	cyto
3618.1	0.000486053	1.64726e-05	cyto
3963.66	0.00046721	1.88387e-05	cyto
4309.21	0.000518934	2.45604e-05	cyto
283.378	0.000420667	6.77921e-05	nuc
365.426	0.00022277	4.99688e-05	nuc
447.474	0.000348382	4.56611e-05	nuc
529.523	0.000329287	5.23145e-05	nuc
611.571	7.0058e-05	6.35956e-05	nuc
693.619	-2.16199e-05	5.89826e-05	nuc
775.667	-0.0001471	4.99213e-05	nuc
857.715	1.45952e-05	5.05424e-05	nuc
939.764	0.000194592	8.84484e-05	nuc
DCIS.com
Seq	CondAverage	CondAverage_err
1154.15	9.07653e-05	1.9572e-05	cyto
1373.81	0.000359856	1.73957e-05	cyto
1593.47	0.000376221	1.43442e-05	cyto
1813.12	0.00052711	1.35284e-05	cyto
2032.78	0.000533528	1.27383e-05	cyto
2252.43	0.000551788	1.16111e-05	cyto
2472.09	0.000550793	1.35007e-05	cyto
2691.74	0.000642209	1.44753e-05	cyto
2911.4	0.000711892	1.11641e-05	cyto
223.245	0.0007452	3.79256e-05	nuc
274.266	0.000861122	2.899e-05	nuc
325.286	0.000937484	3.32592e-05	nuc
376.306	0.000938743	3.08203e-05	nuc
427.326	0.00071845	4.06589e-05	nuc
478.346	0.000672708	4.1632e-05	nuc
529.366	0.000417327	2.99711e-05	nuc
580.386	0.000330497	3.59392e-05	nuc
631.406	-1.09523e-05	3.34422e-05	nuc
